# Supplementary material for: Expression and structural analysis of taste receptor genes in Iberian and Duroc pigs
Source: Genet Sel Evol. 2025 May 2;57:22. doi: 10.1186/s12711-025-00968-0 (PMC12046925; doi:10.1186/s12711-025-00968-0)
Supplement: Supplementary file 1 — Additional file 1: Table S1. Experimental diets. Ingredient composition and estimated and analyzed composition of the diets (per kg diet). [file 12711_2025_968_MOESM1_ESM.xlsx]

## Sheet: Tabl2 Diets 
Table S1. Ingredient composition and estimated and analyzed composition of the diets (per kg diet)
	CH	HO
Ingredients (g)
Corn	339
Wheat	300	250
Barley	168.7	388.7
Soybean meal (0.47 CP)	168.8	155.3
Wheat bran		70
Alfalfa		35
sepiolite		20
Calcium carbonate	8.3	7.5
Dicalcium phosphate	8.5	6.9
Salt	4	4
L-Lysine (0.50)	0.7	0.6
Sunflower oil (high Oleic)		60
Vitamin & mineral mix	2	2
Estimated nutrient content
Digestible energy (MJ)	13.9	13.9
Net energy (MJ)	10.1	10.3
Crude protein (Nx6.25) (g)	156.0	156
Crude fibre (g)	29.7	45.2
Ash (g)	44.3	67.9
Starch (g)	481.9	368.4
Sugars (g)	33.8	35.9
Determined nutrient content (g)
Dry matter	891.7	887.2
Ether extract	35.0	81.3
C14:0	0.1	0.1
C16:0	4.8	7.2
C16:1n-7	0.1	0.2
C17:0	0.1	0.1
C18:0	0.8	1.8
C18:1n-9	9.5	36.8
C18:1n-7	0.2	4.4
C18:2n-6	14.2	16.7
C18:3n-3	1.0	1.2
C20:0	0.1	0.2
C20:1n-9	0.1	0.2

## Sheet: Diets propuesta CLB
Table 1. Ingredient composition and estimated and analyzed composition of the diets (per kg diet)
	High Starch	High Fat
Ingredients (g)
Corn	339
Wheat	300	250
Barley	168.7	388.7
Soybean meal (0.47 CP)	168.8	155.3
Wheat bran		70
Alfalfa		35
Sepiolite		20
Calcium carbonate	8.3	7.5
Dicalcium phosphate	8.5	6.9
Salt	4	4
L-Lysine (0.50)	0.7	0.6
Sunflower oil (high Oleic)		60
Vitamin & mineral premix	2	2
Calculated composition
Digestible energy (MJ)	13.9	13.9
Net energy (MJ)	10.1	10.3
Crude protein (Nx6.25) (g)	156.0	156.0
Crude fibre (g)	29.7	45.2
Ash (g)	44.3	67.9
Analyzed composition (g)
Dry matter	891.7	887.2
Starch	492.1	359.2
Ether extract	35.0	81.3
C14:0	0.1	0.1
C16:0	4.8	7.2
C16:1n-7	0.1	0.2
C17:0	0.1	0.1
C18:0	0.8	1.8
C18:1n-9	9.5	36.8
C18:1n-7	0.2	4.4
C18:2n-6	14.2	16.7
C18:3n-3	1.0	1.2
C20:0	0.1	0.2
C20:1n-9	0.1	0.2

## Sheet: Hoja1
Tabla. Composición en ácidos grasos de las raciones experimentales (mg/g Ó g/kg)
	pienso harina 22-06-2015	iberico cebo unico 6% 22-06-2015	iberico cebo unico 0% 22-06-2015
C14:0	0.0642801	0.13397	0.141749
C16:0	4.52885	7.19329	4.83018
C16:1n-9	0.00655832	0.0404008	0.0196074
C16:1n-7	0.0349816	0.165843	0.0644129
C17:0	0.0679723	0.0836126	0.0707548
C18:0	0.525244	1.82746	0.838664
C18:1n-9	4.40752	36.8164	9.46549
C18:1n-7	0.160226	4.43228	0.225707
C18:2n-6	12.522	16.6778	14.2364
C18:3n-3	0.836955	1.20545	0.993499
C20:0	0.0703667	0.222359	0.103795
C20:1n-9	0.127749	0.22977	0.124859
C20:3n-3	0.00987408	0.0393858	0.0126908
C20:5n-3	0.0754996	0.110634	0.0351571
C22:1n-9	0.0399547	0.0187722	0.0125222
C22:4	0.114288	0.0502788	0.0280831
C22:5n-3	0.114998	0.0385442	0.170235
C22:6n-3	0.187944	0.360991	0.161155
SUM FA	23.8953	69.6472	31.5349
suma w3		1.755	1.37274	1.56387
