# Supplementary material for: Expression and structural analysis of taste receptor genes in Iberian and Duroc pigs
Source: Genet Sel Evol. 2025 May 2;57:22. doi: 10.1186/s12711-025-00968-0 (PMC12046925; doi:10.1186/s12711-025-00968-0)
Supplement: Supplementary file 2 — Additional file 2: Table S2. Descriptive statistics of the phenotypic traits employed for the genetic association study. Mean, standard deviation, minimum and maximum values for each analyzed phenotypic trait, grouped in two Excel sheets: growth and fatness (weight, morphological measures and backfat at different time points during development as well as carcass traits at slaughter), fatty acid composition (in backfat, l. dorsi muscle and liver). [file 12711_2025_968_MOESM2_ESM.xlsx]

## Sheet: Growth and fatness
Timepoint	Trait	Mean	SD	Min	Max
Birth	Weight, kg	1.37554	0.275825	0.628	2.08
	Occipito-nasal lenght, cm	12.4923	0.675439	10.5	15.2
	Trunk lenght, cm	23.0394	2.0317	14	30
	Biparietal diameter, cm	5.33122	0.31064	4.1	6.8
	Thoracic diameter, cm	6.91735	0.680047	5	8.6
	Abdominal circumference, cm	18.7162	1.7356	13.2	27.2
	Thoracic circumference, cm	23.9622	1.8079	18.2	29
Weaning	Weight, kg	5.49912	1.26952	1.9	9.47
	Occipito-nasal lenght, cm	16.1034	0.950484	12	19
	Trunk lenght, cm	39.6071	4.06754	26	52
	Abdominal circumference, cm	33.1466	3.77862	24	48
	Thoracic circumference, cm	38.1674	3.54907	27.6	48.5
	Backfat depth, cm	0.449771	0.112811	0.17	0.98
	Loin diameter, cm	0.880406	0.248527	0.31	1.76
	Average daily gain, kg/d	0.173039	0.0445538	0.026	0.319
70 days-old	Weight, kg	23.5029	5.45535	8	36
	Average daily gain, kg/d	0.36653	0.0858766	0.101	0.556
110 days-old	Weight, kg	34.4299	7.16424	15	53
	Average daily gain, kg/d	0.341484	0.0926767	0.083	0.667
	Backfat depth, cm	0.854013	0.194741	0.47	2.24
	Backfat outer layer, cm	0.535719	0.107764	0.27	0.91
	Backfat inner layer, cm	0.318294	0.132077	0.11	1.64
	Loin diameter, cm	2.31304	0.54718	0.91	3.71
150 days-old	Weight, kg	57.3263	9.78471	25	88
	Average daily gain, kg/d	0.608186	0.140689	0.0714286	1.029
180 days-old	Weight, kg	82.8902	12.0698	46	119
	Average daily gain, kg/d	0.700662	0.138677	0.282051	2.23077
215 days-old	Weight, kg	110.892	14.5165	63	150
	Average daily gain, kg/d	0.828722	0.17175	0.258065	1.286
	Backfat depth, cm	2.34531	0.480802	0.98	4.03
	Backfat outer layer, cm	1.22671	0.22965	0.65	2.13
	Backfat inner layer, cm	1.12118	0.359673	0.33	2.79
	Loin diameter, cm	3.2333	0.663664	1.46	5.34
240 days-old	Weight, kg	136.2	7.6706	107	172
	Average daily gain, kg/d	0.670767	0.280157	0.07	1.4
Slaughter	Age, days	278.037	20.0859	230	351
	Weight, kg	152.054	9.41491	95	173
	Global average daily gain, kg/d	0.549562	0.0645288	0.16	0.71
	Backfat depth, cm	4.99764	0.702282	3	7
	Carcass weight, kg	119.984	8.13177	77.45	136.6
	Carcass yield, %	78.694	1.97732	71.59	85.6325
	Carcass lenght, cm	89.7102	2.77712	67	100
	Ph	6.06428	0.248922	5.41	6.92
	driploss	6.02449	2.74682	1.9	14.75
	Liver dry matter, %	30.4714	1.99145	22.58	38.4028
	Muscle dry matter, %	30.3096	1.68705	25.09	39.4497
	Liver fat content, % dry matter	20.7016	2.65655	14.52	33.32
	Intramuscular fat, % dry matter	25.1058	6.52488	11.588	44.4878

## Sheet: Fatty acid composition
Location	Trait, g/100 g FA	Mean	SD	Min	Max
Backfat, inner layer	C14:0	1.51756	0.144241	1.08	2.03775
	C16:0	25.3616	1.28001	20.47	27.86
	C16:1n-9	0.264356	0.0682114	0.0883938	0.549778
	C16:1n-7	2.61696	0.469097	1.52354	4.46101
	C17:0	0.256979	0.0462625	0.17	0.48
	C17:1	0.285746	0.073465	0.18	0.623355
	C18:0	12.6782	1.45069	7.47447	17.1367
	C18:1n-9	44.5366	1.70143	40.6738	50.8484
	C18:1n-7	2.9795	0.742428	1.38967	5.84017
	C18:2n-6	7.25272	0.62159	5.73	10.89
	C18:3n-3	0.775177	0.149417	0.369432	1.09097
	C20:0	0.17709	0.0603725	0.0233006	0.347565
	C20:1n-9	1.15698	0.160288	0.764906	1.99162
	C20:4n-6	0.140897	0.0277574	0.0830422	0.410942
	SFA	39.9912	2.42128	30.8218	45.07
	MUFA	51.8402	2.17335	47.2	59.7733
	PUFA	8.16862	0.673729	6.54178	12.1879
	UI	0.692315	0.0286516	0.64	0.798996
	n-3	0.776089	0.148338	0.370329	1.09097
	n-6	7.39364	0.63021	5.85	11.0969
	n-6/n-3	10.0895	3.25637	7.74	21.707
	C18:1/C18:0	3.81632	0.622214	2.64739	7.21882
	MUFA/SFA	1.30481	0.143058	1.05	1.93932
Backfat, outer layer	C14:0	1.51029	0.112239	1.21721	1.94084
	C16:0	24.084	1.21229	20.06	26.77
	C16:1n-9	0.33224	0.123852	0.179834	1.17
	C16:1n-7	2.85702	0.405404	1.91588	4.44556
	C17:0	0.289085	0.0476957	0.18	0.49
	C17:1	0.332021	0.0549384	0.2	0.56
	C18:0	11.1078	1.08428	7.6	14.5323
	C18:1n-9	44.773	1.69371	40.0634	49.9
	C18:1n-7	3.92882	1.58702	1.88458	8.71502
	C18:2n-6	8.66539	0.735566	5.71669	11.4512
	C18:3n-3	0.65253	0.0614883	0.300183	0.855972
	C20:0	0.183205	0.0720685	0.070172	0.784292
	C20:1n-9	1.10874	0.140259	0.79	1.77582
	C20:4n-6	0.174443	0.0437133	0.0946364	0.494661
	SFA	37.1749	2.13313	29.53	42.15
	MUFA	53.3318	1.92765	48.9	60.05
	PUFA	9.49277	0.801994	6.27463	12.6857
	UI	0.73343	0.0266015	0.657242	0.82
	n-3	0.653547	0.0598588	0.449323	0.873807
	n-6	8.83978	0.7513	5.82531	11.7194
	n-6/n-3	13.5525	0.762165	11.41	17.8186
	C18:1/C18:0	4.44027	0.590965	3.20105	7
	MUFA/SFA	1.44252	0.138218	1.17	2.03
Longissimus dorsi, neutral lipids	C14:0	1.50764	0.135496	1.11	1.9711
	C16:0	25.2414	2.19237	16.88	31.2543
	C16:1n-9	0.192953	0.0408856	0.12	0.31
	C16:1n-7	4.64594	0.716835	3.27913	8.61715
	C17:0	0.1323	0.0408527	0.08	0.31
	C17:1	0.173975	0.0605181	0.1	0.454903
	C18:0	10.7748	1.10727	7.40485	14.65
	C18:1n-9	48.6237	2.24593	37.93	55.9067
	C18:1n-7	4.22233	0.916187	2.20284	7.12
	C18:2n-6	2.57962	0.538346	1.5359	5.03212
	C18:3n-3	0.475462	0.0484661	0.41	0.69174
	C20:0	0.172663	0.0425488	0.11	0.44
	C20:1n-9	0.951512	0.110818	0.65	1.48145
	C20:4n-6	0.140256	0.0539322	0.0808609	0.45
	C22:5n-3	0.103079	0.0475799	0.02	0.21
	C22:6n-3	0.0622438	0.0433071	0.015136	0.19
	SFA	37.8288	3.19899	26.04	47.77
	MUFA	58.8106	3.00156	48.6	70
	PUFA	3.36048	0.60806	2.23	6.04556
	UI	66.8453	3.58732	57.26	79.64
	n-3	0.640692	0.0904759	0.46	0.98
	n-6	2.71985	0.562768	1.64871	5.22653
	n-6/n-3	4.27434	0.79156	2.37972	7.29
	C18:1/C18:0	4.98262	0.790534	2.93	8.18
	MUFA/SFA	1.57519	0.245027	1.02	2.68
Longissimus dorsi, polar lipids	C14:0	3.3549	1.03751	0.26	5.57829
	C16:0	19.0297	1.48424	14.14	23.69
	C16:1n-9	0.816665	0.592682	0.11	2.57659
	C16:1n-7	1.16083	0.262734	0.45	2.18
	C17:0	0.503696	0.109833	0.23	0.910939
	C17:1	1.02182	0.857379	0.2	6.42
	C18:0	8.77473	0.858696	6.28	13.619
	C18:1n-9	14.5314	2.08441	9.72	24.47
	C18:1n-7	3.4895	0.433098	2.49	5.51948
	C18:2n-6	28.8211	2.17074	21.6931	35.78
	C18:3n-3	0.538055	0.0796575	0.33	0.798646
	C20:0	0.202793	0.0619587	0.0905125	0.6
	C20:1n-9	0.300066	0.0907992	0.177222	0.99
	C20:3n-6	1.30028	0.16931	0.487079	1.75
	C20:4n-6	11.8757	1.7196	6.57	16.41
	C20:5n-3	0.495599	0.0930538	0.240441	0.891743
	C22:4n-6	1.42772	0.223165	0.374901	2.81997
	C22:5n-3	1.5563	0.277763	0.92	2.82
	C22:6n-3	0.800367	0.212824	0.361029	1.51
	SFA	31.8653	1.93148	23.73	40.0812
	MUFA	21.3196	2.29592	15.52	31.37
	PUFA	46.815	2.99406	35.91	55.07
	UI	1.52749	0.0820502	1.27869	1.74
	n-3	3.39039	0.449457	2.511	5.42
	n-6	43.4246	2.73886	33.31	51.2
	n-6/n-3	12.9623	1.34277	8.25	16.3856
	C18:1/C18:0	2.0674	0.279483	1.25	3.78
	MUFA/SFA	0.671432	0.0844464	0.47	1.04
Liver, neutral lipids	C14:0	0.753421	0.261341	0.22	1.56
	C16:0	20.2497	2.43406	13.2917	26.05
	C16:1n-9	0.635624	0.203164	0.214736	1.28
	C16:1n-7	1.58773	0.472303	0.58	3.38
	C17:0	0.527318	0.143994	0.276984	1.2
	C17:1	0.290351	0.0753981	0.0914229	0.5
	C18:0	22.9108	3.69156	13.06	31.0002
	C18:1n-9	26.5454	4.89963	15.9869	41.06
	C18:1n-7	1.70928	0.270706	0.96	3.22
	C18:2n-6	10.9384	1.56785	6.24	14.5
	C18:3n-3	0.327369	0.122259	0.12	0.880578
	C20:0	0.311119	0.245299	0.0813261	2.02
	C20:1n-9	0.491399	0.271094	0.03	2.16
	C20:3n-6	0.481481	0.234239	0.134339	1.29
	C20:4n-6	9.37432	3.15434	2.3	19.0003
	C20:5n-3	0.225129	0.0875457	0.0806693	0.51149
	C22:4n-6	0.660302	0.237549	0.16	1.73
	C22:5n-3	0.952463	0.443362	0.17	2.26053
	C22:6n-3	1.02454	0.314653	0.24	2.04
	SFA	44.7546	2.71162	35.24	53.15
	MUFA	31.2601	5.69333	18.9975	48.33
	PUFA	23.9828	5.53504	11.95	38.2243
	UI	1.07726	0.153302	0.76	1.51862
	n-3	2.5275	0.773499	0.93	4.93927
	n-6	21.4553	4.80906	11.01	33.8065
	n-6/n-3	8.76732	1.19649	5.69839	13.02
	C18:1/C18:0	1.30248	0.467253	0.58991	3.26
	MUFA/SFA	0.703482	0.150959	0.400249	1.33
Liver, polar lipids	C14:0	0.32086	0.128208	0.12	1.03484
	C16:0	18.225	1.96504	12.46	29.59
	C16:1n-9	0.28593	0.108361	0.14	0.996238
	C16:1n-7	0.73186	0.186326	0.46	1.83099
	C17:0	0.635091	0.152759	0.23	1.55
	C17:1	0.219255	0.0801553	0.113917	0.76
	C18:0	29.5804	2.00057	19.315	33.99
	C18:1n-9	17.098	2.19578	11.4	25.2076
	C18:1n-7	1.52264	0.257336	0.93	2.26692
	C18:2n-6	11.8658	1.0941	8.56631	15.0765
	C18:3n-3	0.238605	0.0694196	0.1	0.600056
	C20:0	0.307	0.133438	0.0912196	0.81
	C20:1n-9	0.236567	0.0791963	0.08	0.546319
	C20:3n-6	0.601611	0.256274	0.2	1.56
	C20:4n-6	13.8818	2.66884	7.47	21.1
	C20:5n-3	0.394092	0.101642	0.091531	0.695603
	C22:4n-6	0.801256	0.234511	0.236061	1.75
	C22:5n-3	1.51429	0.477218	0.64	3.09
	C22:6n-3	1.54023	0.454828	0.33	3.16319
	SFA	49.0684	2.27185	44.2118	55.65
	MUFA	20.0936	2.63872	13.81	30.4996
	PUFA	30.8378	4.04397	20.31	40.5
	UI	1.23867	0.136842	0.91	1.58
	n-3	3.68706	0.768375	1.94	5.7
	n-6	27.1506	3.47112	18.36	35.28
	n-6/n-3	7.5672	1.2463	4.96813	12.15
	C18:1/C18:0	0.633798	0.107374	0.43	1.24635
	MUFA/SFA	0.409521	0.0511181	0.3	0.671789
