# Supplementary material for: Expression and structural analysis of taste receptor genes in Iberian and Duroc pigs
Source: Genet Sel Evol. 2025 May 2;57:22. doi: 10.1186/s12711-025-00968-0 (PMC12046925; doi:10.1186/s12711-025-00968-0)
Supplement: Supplementary file 5 — Additional file 5: Table S5. List of SNPs and INDELs detected in taste receptor genes. Chromosomal position, alleles and allele frequencies in the Iberian and Duroc populations of the 54 SNPs and 3 INDELs detected from muscle RNAseq data in the selected panel of taste receptor genes. The SNPs selected for genotyping are highlighted in yellow. [file 12711_2025_968_MOESM5_ESM.xlsx]

## Sheet: SNPs in candidate genes
GENE	SSC	SNP position	A1	A2	Duroc freq A1	Iberian freq A1
TAS1R3	6	6:63611378	A	G	0.3333	0.955
TAS1R3	6	6:63611521	G	A	0.2917	0.958
TAS1R3	6	6:63611824	A	G	0.5	0
TAS1R3	6	6:63611959	G	A	0.09091	0.04167
TAS1R3	6	6:63611990	T	C	0.4167	1
TAS1R1	6	6:67401628	C	G	0.2222	1
TAS1R1	6	6:67401655	T	C	0	0.125
CD36	9	9:99684469	C	T	0	0.4583
CD36	9	9:99684505	T	C	0	0.2917
CD36	9	9:99684561	C	T	0	0.3333
CD36	9	9:99684575	G	A	0	0.3333
CD36	9	9:99684663	G	C	0	0.3333
CD36	9	9:99684871	G	A	0	0.125
CD36	9	9:99684937	A	G	0	0.25
CD36	9	9:99685257	T	A	0	0.2917
CD36	9	9:99685328	T	G	0	0.2917
CD36	9	9:99685351	C	T	0	0.2917
CD36	9	9:99685467	A	G	0	0.2917
CD36	9	9:99685469	G	A	0	0.2917
CD36	9	9:99685790	A	G	0	0.3333
CD36	9	9:99685995	G	A	0	0.2917
CD36	9	9:99686164	G	A	0	0.2917
CD36	9	9:99686181	G	T	0	0.25
CD36	9	9:99686273	C	T	0	0.2917
CD36	9	9:99686397	C	T	0	0.3333
CD36	9	9:99686685	G	A	0	0.25
CD36	9	9:99686898	C	A	0	0.2917
CD36	9	9:99686925	A	G	0	0.2917
CD36	9	9:99687117	G	A	0	0.3333
CD36	9	9:99687329	T	C	0	0.2727
CD36	9	9:99687539	T	C	0	0.2917
CD36	9	9:99687578	C	T	0	0.3333
CD36	9	9:99687844	C	T	0	0.3333
CD36	9	9:99687856	A	G	0	0.3333
CD36	9	9:99688178	A	G	0	0.3333
CD36	9	9:99688217	G	A	0	0.3333
CD36	9	9:99688836	A	G	0	0.35
CD36	9	9:99688958	C	T	0	0.3182
CD36	9	9:99689191	C	T	0	0.4
CD36	9	9:99689356	C	T	0	0.5833
CD36	9	9:99689482	T	A	0	0.3889
CD36	9	9:99690835	G	A	0	0.2857
CD36	9	9:99690999	G	C	0	0.3333
CD36	9	9:99691628	C	T	0	0.3333
CD36	9	9:99691640	T	C	0	0.3333
CD36	9	9:99692373	G	A	0	0.35
CD36	9	9:99692390	C	T	0	0.1364
CD36	9	9:99693281	A	C	0	0.4091
CD36	9	9:99693490	G	T	0	0.3182
CD36	9	9:99693889	G	A	0	0.3125
CD36	9	9:99694876	T	G	0	0.3333
CD36	9	9:99701307	G	A	0	0.2778
CD36	9	9:99701384	G	T	0	0.3571
CD36	9	9:99763640	T	C	0	0.3333

## Sheet: INDELs in candidate genes
GENE	SSC	INDEL position	A1	A2	duroc freq A1	iberian freq A1
CD36	9	9:99685540	C	CA	0	0.1667
CD36	9	9:99689402	TA	T	0	0.375
CD36	9	9:99692812	C	CT	0	0.45
