# Supplementary material for: Expression and structural analysis of taste receptor genes in Iberian and Duroc pigs
Source: Genet Sel Evol. 2025 May 2;57:22. doi: 10.1186/s12711-025-00968-0 (PMC12046925; doi:10.1186/s12711-025-00968-0)
Supplement: Supplementary file 6 — Additional file 6: Table S6. Results of a genetic association study of growth, fatness, carcass and fatty acid composition traits with SNPs located in the TAS1R1, TAS1R3 and CD36 genes. Significant association results are included (p < 0.05) for the three analyzed SNPs: TAS1R1:c.405G/C, TAS1R3:c.-2126A/G and CD36:c.910G/T. Positive effects correspond to the minor allele. One Excel sheet is included for each SNP. [file 12711_2025_968_MOESM6_ESM.xlsx]

## Sheet: TAS1R1
Trait type	Location / Timepoint	Trait	b	se	p-value
Fatty acid composition	Backfat, inner layer	C18:1n-7	-0.203266	0.0964338	0.0350461
Fatty acid composition	Backfat, inner layer	C20:1n-9	0.0547926	0.0217776	0.0118694
Fatty acid composition	Backfat, outer layer	C20:1n-9	0.0525736	0.0183623	0.00419476
Fatty acid composition	Liver, neutral lipids	C20:1n-9	0.064685	0.0294446	0.0280324
Fatty acid composition	Liver, polar lipids	C18:3n-3	-0.0164598	0.0077983	0.0347985
Fatty acid composition	Liver, polar lipids	SFA	0.552976	0.246045	0.0246105
Fatty acid composition	Longissimus dorsi, neutral lipids	C20:1n-9	0.0321676	0.0149612	0.0315494
Fatty acid composition	Longissimus dorsi, polar lipids	C16:1n-7	0.104345	0.0332119	0.0016792
Fatty acid composition	Longissimus dorsi, polar lipids	C18:1/C18:0	0.0816117	0.0358412	0.0227841
Fatty acid composition	Longissimus dorsi, polar lipids	C18:1n-7	0.160068	0.0611339	0.00883661
Fatty acid composition	Longissimus dorsi, polar lipids	C20:3n-6	-0.068512	0.0239934	0.00429756
Fatty acid composition	Longissimus dorsi, polar lipids	C22:4n-6	-0.0820405	0.0314419	0.00907345
Fatty acid composition	Longissimus dorsi, polar lipids	MUFA	0.76992	0.286986	0.0073014
Fatty acid composition	Longissimus dorsi, polar lipids	n-6	-0.84107	0.345443	0.0149017
Fatty acid composition	Longissimus dorsi, polar lipids	PUFA	-0.91421	0.363708	0.0119511
Fatty acid composition	Longissimus dorsi, polar lipids	UI	-0.0211156	0.0102831	0.0400314
Growth and fatness	215 days-old	ADG	-0.0557239	0.0251225	0.026549
Growth and fatness	215 days-old	Backfat depth	0.222729	0.0728334	0.00222771
Growth and fatness	215 days-old	Backfat depth, inner layer	0.206935	0.0535284	0.000110688
Growth and fatness	Birth	Abdominal circumference	-0.498856	0.242906	0.0400045
Growth and fatness	Slaughter	Backfat depth	0.263574	0.100009	0.00840091
Growth and fatness	Slaughter	Intramuscular fat content	2.69594	0.930697	0.0037713
Growth and fatness	Slaughter	Muscle dry matter	0.537166	0.240606	0.0255781
Growth and fatness	Weaning	Trunk length	-1.10974	0.54046	0.0400408

## Sheet: TAS1R3
Trait type	Location / Timepoint	Trait	b	se	p-value
Fatty acid composition	Backfat, outer layer	C16:1n-9	0.0564077	0.0254276	0.0265296
Fatty acid composition	Backfat, outer layer	C18:1n-7	0.476371	0.220789	0.0309603
Fatty acid composition	Backfat, outer layer	C18:1n-9	-0.712038	0.354258	0.0444372
Fatty acid composition	Liver, neutral lipids	C14:0	0.140108	0.0679462	0.0392029
Fatty acid composition	Liver, neutral lipids	C16:1n-7	0.26313	0.120716	0.0292769
Fatty acid composition	Liver, neutral lipids	C16:1n-9	0.107185	0.0528578	0.0425806
Fatty acid composition	Liver, neutral lipids	C17:0	-0.0614358	0.0244653	0.0120342
Fatty acid composition	Liver, neutral lipids	C18:1n-9	2.39102	1.19255	0.0449671
Fatty acid composition	Liver, neutral lipids	C20:4n-6	-1.32056	0.654878	0.0437472
Fatty acid composition	Liver, neutral lipids	C22:4n-6	-0.114879	0.0446304	0.0100529
Fatty acid composition	Liver, neutral lipids	C22:4n-6	-0.0189584	0.00769573	0.013759
Fatty acid composition	Liver, neutral lipids	MUFA	2.93659	1.38855	0.0344415
Fatty acid composition	Liver, neutral lipids	n-6	-2.29771	0.9233	0.0128252
Fatty acid composition	Liver, neutral lipids	PUFA	-2.54714	1.05917	0.0161791
Fatty acid composition	Liver, neutral lipids	Unsaturation index	-0.0587539	0.0276532	0.0336143
Fatty acid composition	Liver, polar lipids	C16:0	0.957626	0.412972	0.0204024
Fatty acid composition	Liver, polar lipids	C16:1n-9	0.01733	0.00853735	0.0423667
Fatty acid composition	Liver, polar lipids	C20:3n-6	-0.100977	0.0468173	0.0310183
Fatty acid composition	Liver, polar lipids	C20:4n-6	-0.959848	0.42549	0.0240792
Fatty acid composition	Liver, polar lipids	C22:4n-6	-0.0968512	0.0412156	0.0187802
Fatty acid composition	Liver, polar lipids	n-6	-2.03005	0.554811	0.000253199
Fatty acid composition	Liver, polar lipids	PUFA	-2.16216	0.617068	0.000458457
Fatty acid composition	Liver, polar lipids	SFA	1.57364	0.394134	6.53352e-05
Fatty acid composition	Liver, polar lipids	Unsaturation index	-0.0666153	0.0206567	0.00126027
Fatty acid composition	Longissimus dorsi, neutral lipids	C16:1n-7	-0.362104	0.163581	0.026856
Fatty acid composition	Longissimus dorsi, neutral lipids	C18:1n-7	-0.292772	0.140996	0.0378513
Fatty acid composition	Longissimus dorsi, polar lipids	C18:2n-6	-0.905766	0.417784	0.0301568
Fatty acid composition	Longissimus dorsi, polar lipids	C18:3n-3	-0.0374301	0.0169374	0.0271114
Fatty acid composition	Longissimus dorsi, polar lipids	C22:6n-3	0.0717866	0.0287958	0.0126686
Growth and fatness	110 days-old	Average daily gain	-0.055153	0.0211075	0.00897609
Growth and fatness	110 days-old	Body weight	-2.89067	1.31077	0.027431
Growth and fatness	Birth	Abdominal circumference	-0.82433	0.368539	0.0253027
Growth and fatness	Birth	Biparietal diameter	-0.189151	0.0706198	0.00739654
Growth and fatness	Birth	Body weight	-0.141814	0.0637891	0.0262048
Growth and fatness	Birth	Thoracic circumference	-0.954901	0.411605	0.020344
Growth and fatness	Slaughter	Muscle dry matter	0.760838	0.381044	0.0458559

## Sheet: CD36
Trait type	Location / Timepoint	Trait	b	se	p-value
Fatty acid composition	Backfat, outer layer	C16:0	0.392201	0.156577	0.0122503
Fatty acid composition	Backfat, outer layer	C17:0	-0.0245796	0.00659746	0.000194845
Fatty acid composition	Backfat, outer layer	Unsaturation index	-0.00677902	0.00342935	0.0480686
Fatty acid composition	Liver, neutral lipids	C17:0	-0.0319247	0.0143302	0.0258949
Fatty acid composition	Liver, neutral lipids	C17:1	-0.020452	0.00971898	0.0353493
Fatty acid composition	Liver, polar lipids	C16:1n-7	-0.0545168	0.0249834	0.0291005
Fatty acid composition	Liver, polar lipids	C16:1n-9	-0.029877	0.0136914	0.0290963
Fatty acid composition	Liver, polar lipids	C17:1	-0.0281015	0.0124702	0.0242284
Fatty acid composition	Liver, polar lipids	C22:5n-3	-0.0905754	0.0441812	0.0403556
Fatty acid composition	Liver, polar lipids	n-6/n-3	0.356155	0.160928	0.0268882
Fatty acid composition	Longissimus dorsi, neutral lipids	C14:0	0.0395991	0.0196612	0.0440019
Fatty acid composition	Longissimus dorsi, neutral lipids	C16:0	1.02614	0.325314	0.00160882
Fatty acid composition	Longissimus dorsi, neutral lipids	C16:1n-7	-0.291908	0.10329	0.00471174
Fatty acid composition	Longissimus dorsi, neutral lipids	C17:0	-0.0126274	0.00481057	0.00866657
Fatty acid composition	Longissimus dorsi, neutral lipids	C17:1	-0.0233418	0.00770794	0.00245949
Fatty acid composition	Longissimus dorsi, neutral lipids	C18:0	0.404544	0.165155	0.0143062
Fatty acid composition	Longissimus dorsi, neutral lipids	C18:1/C18:0	-0.305964	0.117694	0.00933179
Fatty acid composition	Longissimus dorsi, neutral lipids	C18:1n-7	-0.194782	0.0878921	0.0266816
Fatty acid composition	Longissimus dorsi, neutral lipids	C18:1n-9	-0.744294	0.319551	0.0198493
Fatty acid composition	Longissimus dorsi, neutral lipids	C18:2n-6	-0.210238	0.0796479	0.00830051
Fatty acid composition	Longissimus dorsi, neutral lipids	C18:3n-3	-0.015119	0.00593092	0.0107974
Fatty acid composition	Longissimus dorsi, neutral lipids	C22:6n-3	0.013503	0.00598674	0.0241029
Fatty acid composition	Longissimus dorsi, neutral lipids	MUFA	-1.24689	0.45038	0.00563122
Fatty acid composition	Longissimus dorsi, neutral lipids	MUFA/SFA	-0.108733	0.0367672	0.00310319
Fatty acid composition	Longissimus dorsi, neutral lipids	n-6	-0.214373	0.0826269	0.00947364
Fatty acid composition	Longissimus dorsi, neutral lipids	n-6/n-3	-0.301835	0.115976	0.00925254
Fatty acid composition	Longissimus dorsi, neutral lipids	PUFA	-0.213321	0.0887581	0.0162434
Fatty acid composition	Longissimus dorsi, neutral lipids	SFA	1.45747	0.478901	0.0023394
Fatty acid composition	Longissimus dorsi, neutral lipids	Unsaturation index	-1.63118	0.532744	0.00219983
Fatty acid composition	Longissimus dorsi, polar lipids	C16:0	0.426218	0.173623	0.0140947
Fatty acid composition	Longissimus dorsi, polar lipids	C16:1n-7	0.0776883	0.0321682	0.0157325
Fatty acid composition	Longissimus dorsi, polar lipids	C18:2n-6	0.621141	0.260452	0.0170857
Fatty acid composition	Longissimus dorsi, polar lipids	C18:3n-3	0.0355126	0.0105603	0.000771423
Fatty acid composition	Longissimus dorsi, polar lipids	C22:4n-6	-0.0648087	0.0303554	0.0327611
Fatty acid composition	Longissimus dorsi, polar lipids	C22:5n-3	-0.120993	0.0337089	0.000331521
Fatty acid composition	Longissimus dorsi, polar lipids	C22:6n-3	-0.0522822	0.0202633	0.00987599
Fatty acid composition	Longissimus dorsi, polar lipids	n-3	-0.158871	0.0469223	0.000709603
Fatty acid composition	Longissimus dorsi, polar lipids	n-6/n-3	0.61161	0.162834	0.000172629
Fatty acid composition	Longissimus dorsi, polar lipids	Unsaturation index	-0.0237192	0.00997129	0.0173716
Growth and fatness	150 days-old	Average daily gain	-0.0858019	0.0205854	3.07156e-05
Growth and fatness	150 days-old	Body weight	-4.92545	1.29249	0.000138513
Growth and fatness	180 days-old	Body weight	-5.41807	1.65115	0.00103299
Growth and fatness	215 days-old	Average daily gain	-0.0850182	0.0252594	0.000763195
Growth and fatness	215 days-old	Body weight	-7.89721	2.13388	0.000214867
Growth and fatness	Slaughter	Intramuscular fat content	2.35077	0.908894	0.00969837
Growth and fatness	Weaning	Abdominal circunference	-1.07211	0.514719	0.0372599
